# Supplementary material for: A patient-specific lung cancer assembloid model with heterogeneous tumor microenvironments
Source: Nat Commun. 2024 Apr 20;15:3382. doi: 10.1038/s41467-024-47737-z (PMC11032376; doi:10.1038/s41467-024-47737-z)
Supplement: Supplementary file 6 — Source Data [file 41467_2024_47737_MOESM6_ESM.xlsx]

## Sheet: Figure 2c, 2f, 2g
Figure 2c
	6-0	6-15	6-30	Tumor	Normal
	11.193	18.92	23.16	19.39	16.121
	11.089	17.781	22.477	38.2	10.865
	13.085	19.57	18.863	11.96	12.119
	10.065	20.12	22.163	23.18	16.56
	9.35	19.0978	21.6657	32.93	17.061
	11.98			40.971	18.726
	11.127			28.9385	16.742
Figure 2f
	2D	Day 0	Day 4	Day 7
	0.801394	0.757221	0.86454	0.924611
	0.851892	0.686597	0.903562	0.90797
	0.845458	0.61058	0.850822	0.893252
Figure 2g
	Day 2	Day 4	Day 6	Day 8
	1.3408	1.7667	2.48375	3.29465
	1.3359	1.8681	2.50425	3.31945
	1.3807	1.8598	2.49185	3.35145

## Sheet: Figure 2h, 2i
Figure 2h
	LCOs	CAFs
	46.976	13.1833
	47.7645	12.5504
	39.1394	13.6891
	40.2479	14.722
	48.6895	18.4368
	56.2	15.4
	51.1	17.6
	53.8	16.9
Figure 2i
	Less cells	More cells
	387.345	456.345
	412.906	447.289
	368.814	452.205
	388.753	438.912
	375.358	448.843
	371.609	448.265
	389.221	455.65
	385.007	442.498
	401.219	447.228
	398.269	436.936
	384.936	435.76
	411.627	453.338
	403.336	455.171
	366.846	444.805
	366.766	446.373
	382.379	445.565
	356.617	434.562
	384.936	450.936
	408.072	436.167
	393.026	444.295
	387.283	448.715
	391.756	465.089
	393.944	426.85
	367.465	433.052
	385.687	441.256
	413.461	460.299
	392.971	444.842
	397.728	426.152
	391.879	428.203
	401.892	432.434
	388.022	430.13
	399.162	463.025
	381.81	452.681
	385.134	385.457
	403.579	447.117
	417.72	441.892
	406.652	411.381
	434.279	422.49
	397.186	384.273
	396.151	436.766
	438.823	413.789
	360.136	410.876
	382.37	390.634
	411.649	434.636
	407.647	443.95
	401.127	424.758
	407.079	459.586
	402.238	399.751
	374.441	450.941
	372.049	409.546
	417.346	438.413
	385.842	426.298
	378.401	427.065
	389.077
	419.061
	429.945
	407.181
	403.817
	408.421
	385.005
	410.843
	360.678

## Sheet: Figure 2j, 2l
Figure 2j
	LC033	LC034
	419.766	446.608
	435.375	439.209
	447.141	465.116
	438.913	450.611
	434.778	451.762
	433.233	455.197
	430.427	463.462
	409.778	459.218
	442.741	453.53
	436.937	448.084
	430.578	442.472
	429.849	445.663
	448.059	448.301
	457.07	448.663
	445.153	445.59
	438.148	445.59
	428.538	465.906
	448.928	451.762
	441.861	468.453
	448.059	464.465
	464.302	433.657
	440.757	451.235
	444.667	444.302
	457.732	443.058
	486.263	445.954
	451.762	438.79
	459.736	447.721
	433.956	468.176
	439.898	457.448
	430.578	459.36
	431.156	458.936
	457.259	443.839
	435.722	454.197
	464.791	440.193
	455.838	452.336
Figure 2l
	Before frozen	After thawed
	533.541	515.434
	531.823	509.19
	529.544	496.008
	529.091	492.572
	524.798	515.102
	534.817	531.949
	534.817	530.533
	518.652	505.938
	522.18	500.783
	525.914	516.102
	472.403
	471.081
	478.085
	486.864
	474.537
	484.691

## Sheet: Figure 5d
Figure 5d
	Samples	LC55			LC66
	Cell types	Tumor	LCA-1W	LCA-2W	Tumor	LCA-1W	LCA-2W
	Epithelial_Basal_prolif	0.0658	0.1597	0.0648	0	0	0
	Epithelial_Basal	0.0976	0.1899	0.1986	0	0	0
	Epithelial_AT2_like	0	0	0	0.7644	0.7777	0.5629
	Epithelial_AT2	0	0	0	0.028	0.0231	0.0429
	Epithelial_AT2_prolif	0	0	0	0.0085	0.009	0.0074
	Epithelial_Club	0.1033	0.1929	0.314	0	0	0
	Fibroblast	0.2025	0.1072	0.0687	0.0119	0.0048	0.0078
	Fibroblast_prolif	0.2516	0.1181	0.1132	0.0148	0.0056	0.0076
	T	0.194	0.1784	0.178	0.1104	0.1025	0.2502
	T_prolif	0.0642	0.0481	0.0536	0.0043	0.0168	0.0312
	B	0.0066	0.0016	0.005	0.0317	0.0274	0.0292
	Mast	0.0082	0.0031	0.001	0.0122	0.0198	0.0347
	Macrophage	0.0062	0.0009	0.0031	0.0137	0.0133	0.026

## Sheet: Figure 6a, 6b
Figure 6a
	LC05	LC17	LC19	LC22	LC23	LC27	LC54
	311.534	346.364	1718.69	361.036	22.0531	203.793	375.327
	325.101	442.386	1902.86	486.953	25.5417	243.69	400.688
	263.595	328.75	1928.51	379.556	18.1907	197.664	575.568
	537
	492.391
	368.982
Figure6b
	LC05	LC17	LC19	LC22	LC23	LC27	LC54
	65.5328	129.375	106.74	70.0792	57.2708	55.9119	15.1034
	56.4017	72.3674	72.7962	83.5784	42.7708	61.1911	37.3448
	66.3511	94.8295	76.3256	76.8288	50.4375	68.5646	13.0345
	51.2069
	51.931
	51.931

## Sheet: Figure 6e
Figure 6e
		CAFs				LCOs				LCAs
	Day 1	0.909091	1.08	1.08545	0.923636	1.22767	0.995354	0.960248	0.816727	1.02256	0.765081	0.733203	1.47867
	Day 3	1.73909	1.68273	1.64455	1.73909	1.66391	1.65875	1.57925	1.23542	4.141	5.12629	4.94237	4.36415
	Day 7	1.76545	1.93455	1.79091	1.60364	1.85586	1.65101	2.11559	1.63609	6.32418	10.1226	6.33644	4.5537

## Sheet: FIgure 6f, 6g
Figure 6f
	Concentration	LCO22				LCA22				LCO23				LCA23
	0.01	1.26677	0.760878	0.963441	1.00556	1.23538	0.67703	0.866686	1.2221	1.19736	0.917554	0.887457		1.06169	0.928243	1.00988
	0.1	0.624764	0.845138	0.7408	0.68958	0.968702	1.22065	0.870796	1.09846	0.977745	0.954254	0.72571		0.840968	0.70436	0.859209
	1	0.836713	0.683704	0.424806	0.423229	0.876998	0.663626	0.901056	0.709212	0.907262	0.881633	0.613668		0.642673	0.506649	0.405716
	5	0.703107	0.412998	0.373925	0.681436	0.561579	0.744831	0.509556	0.926833	0.671342	0.84546	0.87159		0.585455	0.559104	0.579682
	10	0.353508	0.714286	0.553747	0.4974	0.68959	0.578872	0.749674	0.678937	0.779689	0.83464	0.572896		0.441726	0.490183	0.498023
	50	0.436141	0.374232	0.504844	0.464668	0.398011	0.544863	0.710618	0.721085	0.565827	0.735613	0.644935		0.427664	0.492968	0.624746
	100	0.480547	0.145448	0.336656	0.0145203	0.648908	0.499089	0.338645	0.775138	0.286101	0.727957	0.809205		0.413421	0.568652	0.48733
Figure 6g
	Concentration	LCOs:Tax				LCOs: Tax+PFD				LCAs: Tax				LCAs: Tax +PFD
	0.01	1.26677	0.760878	0.963441	1.00556	1.01176	1.22002	0.901583	0.866791	1.23538	0.67703	0.866686	1.2221	0.746259	1.27339	0.65751	1.32402
	0.1	0.624764	0.845138	0.7408	0.68958	0.935892	0.866309	0.778848	0.769186	0.968702	1.22065	0.870796	1.09846	0.503093	0.672361	0.417386	0.763437
	1	0.836713	0.883704	0.424806	0.223229	0.787545	0.48409	0.385511	0.888054	0.876998	0.663626	0.901056	0.709212	0.710832	0.186745	0.278178	0.390188
	5	1.10311	0.312998	0.373925	0.881436	0.665287	0.743572	0.202859	0.581702	0.561579	0.744831	0.509556	0.926833	0.250086	0.0444955	0.361201	0.183167
	10	0.353508	0.714286	0.753747	0.4974	0.500507	0.315433	0.681233	0.00860314	0.28959	0.878872	0.749674	0.678937	0.205174	0.232551	0.119646	0.200523
	50	0.436141	0.374232	0.504844	0.464668	0.172897	0.572513	0.531442	0.326547	0.398011	0.544863	0.710618	0.721085	0.22423	0.158384	0.185671	0.326668
	100	0.480547	0.145448	0.336656	0.0145203	0.163722	0.171937	0.0893072	0.182561	0.648908	0.499089	0.338645	0.775138	0.119109	-0.104196	0.375874	0.144518

## Sheet: FIgure 6i, 6j
Figure 6i
		Mock			Tax			Tax+PFD
	Live	82.4	86	74.6	64.8	69.68	59.8	53.3	48.6	39.2
	Apoptotic	0.9	1	5.42	1.2	1.8	4.51	3.5	3.9	8.08
	Dead	15.1	12.3	20.62	32.5	28.63	35.6	43.6	45.3	52.7
Figure 6j
	Concentration	LCAs: Tax			LCAs: Tax+PFD			LCOs: Tax			LCOs: Tax+PFD
	0.01	1.06169	0.928243	1.00988	0.834908	1.14845	1.01688	1.19736	0.917554	0.887457	0.824096	1.32295	0.852962
	0.1	0.840968	0.70436	0.859209	0.520951	0.682299	0.675952	0.977745	0.954254	0.72571	0.877522	0.580094	0.72825
	1	0.642673	0.506649	0.405716	0.31971	0.541738	0.413041	0.907262	0.581633	0.613668	0.884539	0.564624	0.693981
	5	0.585455	0.559104	0.579682	0.45689	0.359489	0.567352	0.671342	0.94546	0.87159	0.641665	0.562086	0.662704
	10	0.441726	0.490183	0.498023	0.378735	0.332471	0.434793	0.779689	0.83464	0.572896	0.898254	0.563029	0.426196
	50	0.427664	0.492968	0.624746	0.329942	0.343876	0.34452	0.565827	0.735613	0.644935	0.763973	0.222701	0.599072
	100	0.413421	0.568652	0.48733	0.349349	0.309386	0.305936	0.286101	0.727957	0.809205	0.620761	0.423804	0.467501

## Sheet: Figure 6k, 6l
Figure 6k
	Concentration	LCAs: Osi			LCAs: Osi+PFD			LCOs: Osi			LCOs: Osi+PFD
	0.01	1.08018	0.980674	1.03921	1.01004	1.08992	0.899937	0.862517	1.09566	1.04173	0.760576	0.907971	1.33279
	0.1	0.67139	0.778314	0.76406	0.615617	0.51113	0.529073	0.564383	0.573578	0.65876	0.487385	0.540117	0.706362
	1	0.572655	0.510305	0.544049	0.568865	0.436763	0.439874	0.463205	0.524996	0.483362	0.380227	0.68116	0.382289
	10	0.0629374	0.0714187	0.0477458	0.0176818	0.0816705	0.0342531	0.113311	0.252283	0.170421	0.0689179	0.138592	0.049646
	20	0.0548935	0.0683346	0.0656672	0.0674249	0.0105008	0.0081169	0.158529	0.101419	0.125203	0.131477	0.147909	0.151087
	50	0.0475166	0.0361594	0.0429112	0.0384105	0.0287002	0.0342531	0.216607	0.114141	0.0929838	0.104781	0.192129	0.162383
	100	0.049663	0.0099442	0.0174878	0.117953	0.00558751	0.0634129	0.106052	0.214948	0.121562	0.0839113	0.152103	0.106665
Figure 6l
		Mock			Osi			Osi+PFD
	Live	93.5	90.16	84.5	55.2	50.86	48.9	54.9	52.8	46.2
	Apoptotic	3.95	4.98	1.5	36.7	40.9	41.8	39.5	40.2	47.2
	Dead	2.21	3.26	14	8	8.1	9.2	5.4	7.2	6.3

## Sheet: Figure 7a
Figure 7a
		Rep 1																		Rep2
	Drug conc.(μM)	LCO19			LCO22			LCO36			LCO42			LCO55			LCO66			LCA19			LCA22			LCA36			LCA42			LCA55			LCA66
	0.001	1.1113	0.811247	1.07719	1.00904	0.935333	1.05486	1.08129	0.980227	0.938457	1.05577	0.933309	1.01166	0.9662	0.993358	1.04037	1.02276	0.967288	1.01048	0.976775	1.02222	1.00173	1.04954	1.04835	0.903039	0.918047	1.0507	1.02852	1.00713	1.04352	1.0117	1.08396	0.983654	0.932384	1.03682	0.885697	1.07904
	0.01	0.973425	0.755712	1.26409	1.13598	0.93723	0.980107	0.852214	0.932023	1.02942	0.754753	1.16013	1.16781	1.02683	0.948453	0.789824	1.08397	1.02144	1.06742	1.17345	1.15611	1.22425	0.960034	0.930781	1.08725	0.926783	1.06771	1.0532	1.0257	0.976581	1.05717	1.02535	1.03532	0.74469	0.858667	1.1876	1.08879
	0.1	0.882627	0.728376	0.590821	0.952882	0.867412	0.927839	0.679139	0.568747	0.705163	1.11647	1.03606	1.09795	0.820148	0.842459	0.942518	1.0089	0.942822	0.951247	1.06342	0.904119	1.08412	0.735273	0.716777	0.84933	1.07698	1.03989	1.05956	1.09868	1.08064	0.989278	0.71597	0.758057	0.660265	1.4161	0.962502	0.986134
	1	0.567222	0.68693	0.726515	0.53312	0.621532	0.718212	0.488617	0.588291	0.453146	1.01166	1.34766	1.1448	0.852349	0.782802	0.751085	1.26785	0.636438	0.684429	0.99091	0.918114	0.844042	0.621337	0.730576	0.645456	0.961135	0.84948	0.887944	1.05937	1.08408	1.00893	0.665187	0.581396	0.628772	0.988055	0.946108	0.766795
	5	0.545488	0.538835	0.415958	0.2566	0.385541	0.326987	0.439592	0.508989	0.400018	0.768766	0.986036	1.08559	0.629025	0.644743	0.584522	0.868395	1.00672	0.858601	0.781372	0.773506	0.898737	0.395163	0.448507	0.468531	0.94775	0.982933	0.932133	1.01641	0.977811	0.943969	0.28416	0.385645	0.369883	0.958071	0.89088	1.29941
	10	0.745419	0.734575	0.458126	0.316016	0.229391	0.160979	0.312958	0.279472	0.332984	1.00893	0.833413	0.947675	0.483087	0.604451	0.498359	0.916047	0.869438	0.844738	0.682696	0.627374	0.705558	0.0974105	0.206646	0.121025	0.960086	0.904473	0.845879	0.686716	0.806717	0.696981	0.337726	0.395639	0.375252	0.953343	1.14624	1.13357
	50	0.329865	0.441332	0.452466	0.0411699	0.0316837	0.105486	0.294564	0.295673	0.391647	0.809338	0.850176	0.999479	0.455665	0.488037	0.318673	0.688489	0.709365	0.760693	0.559963	0.605207	0.614288	0.0793803	0.0614171	0.0302181	0.763897	0.618482	0.693879	0.654643	0.664039	0.627637	0.381387	0.225038	0.38957	0.886461	1.07002	0.950673
	100	0.0867576	0.194309	0.103536	0.0213438	0.00113856	-0.0017281	0.269445	0.292655	0.275223	0.81859	0.944865	0.819247	0.165657	0.314635	0.279043	0.706543	0.746446	0.774418	0.305168	0.363063	0.309611	0.132651	0.0656197	-0.00238099	0.656893	0.678364	0.620929	0.515171	0.462024	0.461465	0.248983	0.319216	0.261754	0.774341	0.773886	0.857325

[truncated: 17 more sheets: Figure 7b, 7c, Figure 7d, Figure 7f, 7h, 7j, Figure S3c, S3f, Figure S6c, Figure S8d, FIgure S9a, S9b, FIgure S9c, Figure S9d, Figure S9e, Figure S9f, Figure S10c, S10d, Figure S10f, S10g, Figure S10h, Figure S10i, S10j, Figure S10l, Sheet1]
